# Supplementary material for: Growth Kinetics of Listeria monocytogenes and Salmonella enterica on Dehydrated Vegetables during Rehydration and Subsequent Storage
Source: Foods. 2023 Jun 30;12(13):2561. doi: 10.3390/foods12132561 (PMC10341089; doi:10.3390/foods12132561)
Supplement: Supplementary file 1 [file foods-12-02561-s001.zip]

Archive with 1 entries (1 files):
- foods-2437842-supplementary.pdf
